# Supplementary material for: Chromosome-level genome assembly provides new insights into Japanese chestnut (Castanea crenata) genomes
Source: Front Plant Sci. 2022 Nov 28;13:1049253. doi: 10.3389/fpls.2022.1049253 (PMC9742463; doi:10.3389/fpls.2022.1049253)
Supplement: Supplementary file 2 [file DataSheet_2.xlsx]

## Sheet: TableS1
Table S1. Statistics of sequencing data of Oxford Nanopore technology (ONT) and Illumina for Japanese chestnut (Castanea crenata Sieb. et Zucc) cv. ‘Tsukuba’
Clean Reads	ONT Sequencing		Illumina Sequencing
	Raw reads	Clean reads	Raw reads	Clean reads
Size of library	20kb	20kb	350bp	350bp
Number of reads	5133090	4074685	542306440	538471910
Average length of reads	20666	12941	150	145.9
Total bases (Gb)	106.08	93.48	81.35	80.77
Mean Quality	8.94	9.96	-	-
Sequencing depth	163x	143x	125x	124x

## Sheet: TableS2
Table S2. Statistics of the sequencing and mapping results for Japanese chestnut genome of Hi-C reads
Type		Number
Total Read Pairs		302781503
Total Bases		45417225450
GC (%)		38
Mapped Read Pairs		Number	Percentage (%)
Unique Mapped Read Pairs	Total	213076902	70.37
	All intra Interaction Pairs	180763322	59.7
	All inter Interaction Pairs	32313580	10.67

## Sheet: TableS3
Table S3 Chromosome sizes of the genome assembly of cultivar ‘Tsukuba’ and ‘Ginyose’.
‘Tsukuba’		‘Ginyose’
Chromosome	Length (Mb)	Chromosome	Length (Mb)
Chr01	92.06	CCR1.0A	89.23
Chr02	77.23	CCR1.0E	71.17
Chr03	75.45	CCR1.0K	67.44
Chr04	61.85	CCR1.0C	56.66
Chr05	62.83	CCR1.0F	61.83
Chr06	52.01	CCR1.0D	52.88
Chr07	49.7	CCR1.0L	47.44
Chr08	56.72	CCR1.0H	53.26
Chr09	48.76	CCR1.0G	44.69
Chr10	46.07	CCR1.0I	45.43
Chr11	41.05	CCR1.0J	40.66
Chr12	53.08	CCR1.0B	53.12

## Sheet: Table S4
Table S4 The repetitive sequences in the final assembly of the Japanese chestnut genome
Class		Count	bp Masked	% masked
ARTEFACT		2	77	0
DNA		10906	1846578	0.0026
	Academ-1	121	4752	0
	Academ-2	9	616	0
	Academ-H	4	256	0
	CMC-Chapaev	961	98584	0.0001
	CMC-Chapaev-3	461	79088	0.0001
	CMC-EnSpm	33443	9458228	0.0132
	CMC-Mirage	1	51	0
	CMC-Transib	856	229944	0.0003
	Crypton	147	4982	0
	Crypton-A	32	1573	0
	Crypton-C	4	567	0
	Crypton-F	8	395	0
	Crypton-H	435	37761	0.0001
	Crypton-S	14	696	0
	Crypton-V	593	18939	0
	Crypton-X	2	122	0
	Dada	415	14825	0
	Ginger	542	21040	0
	Ginger-1	31	1108	0
	IS3EU	311	12003	0
	Kolobok	27	1222	0
	Kolobok-E	8	339	0
	Kolobok-H	5	226	0
	Kolobok-Hydra	110	5529	0
	Kolobok-T2	884	35464	0
	MULE	3	216	0
	MULE-F	13	650	0
	MULE-MuDR	27165	8349287	0.0116
	MULE-NOF	112	10586	0
	Maverick	5556	927062	0.0013
	Merlin	502	54635	0.0001
	Novosib	51	3276	0
	P	896	156787	0.0002
	P-Fungi	7	323	0
	PIF	1	79	0
	PIF-HarbS	4	286	0
	PIF-Harbinger	15151	4141653	0.0058
	PIF-ISL2EU	639	94714	0.0001
	PIF-Spy	1286	200076	0.0003
	PiggyBac	382	46792	0.0001
	PiggyBac-A	2	172	0
	PiggyBac-X	14	706	0
	Sola-1	220	10189	0
	Sola-2	211	9365	0
	Sola-3	175	7724	0
	TcMar	60	2257	0
	TcMar-Ant1	9	528	0
	TcMar-Cweed	3	151	0
	TcMar-Fot1	2677	280729	0.0004
	TcMar-Gizmo	1	63	0
	TcMar-ISRm11	118	4839	0
	TcMar-Mariner	88	4081	0
	TcMar-Pogo	26	1435	0
	TcMar-Sagan	20	1088	0
	TcMar-Stowaway	698	112139	0.0002
	TcMar-Tc1	3362	388549	0.0005
	TcMar-Tc2	21	1110	0
	TcMar-Tc4	82	3487	0
	TcMar-Tigger	36	2420	0
	TcMar-m44	9	374	0
	Zator	32	1726	0
	Zisupton	2792	339598	0.0005
	hAT	354	13169	0
	hAT-Ac	21920	5997842	0.0084
	hAT-Blackjack	1077	188228	0.0003
	hAT-Charlie	2077	275189	0.0004
	hAT-Pegasus	11	413	0
	hAT-Tag1	15820	3766194	0.0053
	hAT-Tip100	30075	6216672	0.0087
	hAT-hAT1	7	345	0
	hAT-hAT19	12	756	0
	hAT-hAT5	31	1205	0
	hAT-hAT6	1	111	0
	hAT-hATm	214	8918	0
	hAT-hATw	82	2808	0
	hAT-hATx	3	184	0
	hAT-hobo	34	1777	0
LINE		3	90	0
	CR1	1005	90944	0.0001
	CR1-Zenon	15	812	0
	CRE	75	3229	0
	CRE-Ambal	10	604	0
	CRE-Odin	1	44	0
	Deceiver	1	69	0
	Dong-R4	18	1027	0
	Dualen	6	276	0
	I	1682	2110855	0.0029
	I-Jockey	375	24797	0
	L1	46706	26104072	0.0364
	L1-DRE	23	1308	0
	L1-Tx1	2793	355225	0.0005
	L1-Zorro	3	188	0
	L2	3231	567193	0.0008
	Penelope	956	69003	0.0001
	Proto1	8	327	0
	Proto2	12	724	0
	R1	325	31567	0
	R1-LOA	38	1884	0
	R2	44	3153	0
	R2-Hero	19	625	0
	R2-NeSL	171	38884	0.0001
	RTE	3	227	0
	RTE-BovB	7011	1339704	0.0019
	RTE-ORTE	10	611	0
	RTE-RTE	18	896	0
	RTE-X	578	50719	0.0001
	Rex-Babar	608	194626	0.0003
	Tad1	422	165884	0.0002
LTR		5292	781255	0.0011
	Bhikhari	1	62	0
	Cassandra	556	62321	0.0001
	Caulimovirus	5112	4746777	0.0066
	Copia	70651	60699548	0.0847
	DIRS	2956	253821	0.0004
	ERV-Foamy	2	121	0
	ERV-Lenti	1	31	0
	ERV1	1571	81630	0.0001
	ERV4	45	2141	0
	ERVK	819	83930	0.0001
	ERVL	104	6126	0
	ERVL-MaLR	14	745	0
	Gypsy	86011	101433858	0.1415
	Gypsy-Troyka	1	41	0
	Ngaro	217	9145	0
	Pao	6053	1148550	0.0016
	Viper	1	70	0
Other		--	--	--
	Composite	1	209	0
	DNA_virus	8	312	0
RC		--	--	--
	Helitron	11998	4489890	0.0063
	Helitron-2	30	950	0
Retroposon		9	643	0
	L1	1	29	0
	L1-dep	1	58	0
SINE		17	616	0
	5S	1	24	0
	7SL	6	241	0
	Alu	6	365	0
	B2	1	8	0
	B4	116	35193	0
	ID	190	29158	0
	L1	2	209	0
	MIR	1	42	0
	RTE-BovB	2	90	0
	U	2	70	0
	tRNA	1754	215106	0.0003
	tRNA-7SL	2	73	0
	tRNA-Core	92	4123	0
	tRNA-Core-RTE	1	50	0
	tRNA-Deu	1	91	0
	tRNA-Deu-L2	7	432	0
	tRNA-Deu-RTE	7	498	0
	tRNA-I	1	6	0
	tRNA-L2	3	83	0
	tRNA-Mermaid	1	59	0
	tRNA-Meta	14	313	0
	tRNA-RTE	1917	202923	0.0003
Unknown		680543	155929601	0.2175
	centromeric	1	57	0
	total interspersed	1126787	404889189	0.5648
Low_complexity		47211	2606204	0.0036
Satellite		2392	374463	0.0005
	acro	9	379	0
	centr	1	73	0
	macro	92	2832	0
	subtelo	2	32	0
	telo	1	40	0
Simple_repeat		293716	13259952	0.0185
rRNA		555	188920	0.0003
snRNA		81	10696	0
tRNA		573	37851	0.0001
Total		1471420	421370631	0.5878

## Sheet: Table S5
Table S5 Structural-variant detection between Japanese chestnut genomes
	Variation_type	Count	Length of 'Tsukuba'	Length of 'Ginyose'
Structural annotations	Syntenic regions	10077	415145096	414509173
	Inversions	207	165936177	154647409
	Translocations	2247	83267103	79227109
	Duplications (Tsukuba)	15916	55654838	-
	Duplications (Ginyose)	9071	-	37337849
	Not aligned (Tsukuba)	14575	30120441	-
	Not aligned (Ginyose)	8913	-	14590700
Sequence annotations	SNPs	5660191	5660191	5660191
	Insertions	1462276	-	7446440
	Deletions	520364	9068628	-
	Copygains	1740	-	8542279
	Copylosses	2397	16499858	-
	Highly diverged	4989	32560679	25740813
	Tandem repeats	523	995071	992999

## Sheet: Table S6
Table S6. Statistics of gene orthologs analysis between Japanese chestnut genome and seven other plant species in Prunus.
Type	Ccr	Cil	Cma	Cmo	Gma	Jre	Qmo	Qrob	Total
Number of genes	41531	32267	28409	45011	52872	39943	36553	25808	302394
Number of genes in orthogroups	36688	29954	26366	40357	45711	38790	34440	24476	276782
Number of unassigned genes	4843	2313	2043	4654	7161	1153	2113	1332	25612
Percentage of genes in orthogroups (%)	88.3	92.8	92.8	89.7	86.5	97.1	94.2	94.8	91.5
Percentage of unassigned genes (%)	11.7	7.2	7.2	10.3	13.5	2.9	5.8	5.2	8.5
Number of orthogroups containing species	22622	16340	16182	23174	17529	15905	19076	14209	31300
Percentage of orthogroups containing species (%)	72.3	52.2	51.7	74	56	50.8	60.9	45.4	100
Number of species-specific orthogroups	657	201	614	935	2398	397	503	207	5912
Number of genes in species-specific orthogroups	1929	738	3334	2758	7360	1845	3741	586	22291
Percentage of genes in species-specific orthogroups (%)	4.6	2.3	11.7	6.1	13.9	4.6	10.2	2.3	7.4
Number of orthogroups with all species present	8898
Number of single-copy orthogroups	346
Note: Only the longest transcript variant per gene was used for Orthofinder analysis. Ccr: Castanea crenata Sieb. et Zucc, Cmo: Castanea mollissima, Qrob: Quercus robur, Qmo: Quercus mongolica, Jre: Juglans regia, Cil: Carya illinoinensis, Cma: Corylus mandshurica, Gma: Glycine max.

## Sheet: Table S7
Table S7 The KEGG pathways of the expansion and contraction of the gene families in Japanese chestnut
Gene ID	KEGG ID
Cas_000010-T1	K00799
Cas_000011-T1	K01800
Cas_000012-T1	K01800
Cas_000039-T1	K11366
Cas_000063-T1	K05387
Cas_000116-T1	K14638
Cas_000118-T1	K14486
Cas_000119-T1	K14486
Cas_000121-T1	K02881
Cas_000122-T1	K24273
Cas_000123-T1	K24273
Cas_000125-T1	K14291
Cas_000137-T1	K01087
Cas_000160-T1	K13459
Cas_000168-T1	K13459
Cas_000179-T1	K13459
Cas_000184-T1	K13459
Cas_000277-T1	K10357
Cas_000292-T1	K03681
Cas_000294-T1	K03681
Cas_000298-T1	K14328
Cas_000311-T1	K04043
Cas_000343-T1	K18995
Cas_000345-T1	K22074
Cas_000346-T1	K14824
Cas_000363-T1	K18995
Cas_000366-T1	K22074
Cas_000367-T1	K14824
Cas_000429-T1	K08472
Cas_000430-T1	K08472
Cas_000522-T1	K16296
Cas_000529-T1	K09285
Cas_000530-T1	K09285
Cas_000627-T1	K03327
Cas_000642-T1	K01662
Cas_000654-T1	K05387
Cas_000655-T1	K05387
Cas_000656-T1	K05387
Cas_000657-T1	K05387
Cas_000658-T1	K05387
Cas_000660-T1	K05387
Cas_000661-T1	K05387
Cas_000662-T1	K05387
Cas_000664-T1	K05387
Cas_000665-T1	K05387
Cas_000667-T1	K05387
Cas_000669-T1	K05387
Cas_000670-T1	K05387
Cas_000673-T1	K05387
Cas_000675-T1	K05387
Cas_000676-T1	K05387
Cas_000678-T1	K00901
Cas_000684-T1	K05391
Cas_000708-T1	K05286
Cas_000709-T1	K05286
Cas_000798-T1	K03283
Cas_000916-T1	K10754
Cas_000917-T1	K10754
Cas_000930-T1	K01535
Cas_000965-T1	K13525
Cas_001034-T1	K11366
Cas_001035-T1	K15289
Cas_001036-T1	K15289
Cas_001053-T1	K18789
Cas_001054-T1	K18789
Cas_001055-T1	K18789
Cas_001102-T1	K01528
Cas_001190-T1	K15133
Cas_001251-T1	K23541
Cas_001396-T1	K21444
Cas_001401-T1	K21444
Cas_001403-T1	K20628
Cas_001410-T1	K03127
Cas_001463-T1	K09338
Cas_001464-T1	K09338
Cas_001511-T1	K01535
Cas_001564-T1	K05658
Cas_001565-T1	K05658
Cas_001723-T1	K05391
Cas_001955-T1	K00006
Cas_001956-T1	K00006
Cas_001968-T1	K23154
Cas_001970-T1	K13456
Cas_001982-T1	K09422
Cas_001983-T1	K09422
Cas_002002-T1	K00134
Cas_002026-T1	K05909
Cas_002045-T1	K02838
Cas_002119-T1	K07901
Cas_002146-T1	K18730
Cas_002147-T1	K18730
Cas_002263-T1	K17871
Cas_002265-T1	K00844
Cas_002297-T1	K03549
Cas_002333-T1	K06672
Cas_002419-T1	K09422
Cas_002422-T1	K09422
Cas_002434-T1	K14753
Cas_002441-T1	K10691
Cas_002461-T1	K14664
Cas_002462-T1	K14664
Cas_002505-T1	K06675
Cas_002660-T1	K18195
Cas_002811-T1	K02979
Cas_002816-T1	K13789
Cas_002817-T1	K13789
Cas_002909-T1	K06158
Cas_002911-T1	K22588
Cas_002953-T1	K04498
Cas_002957-T1	K04498
Cas_002958-T1	K04498
Cas_002993-T1	K01228
Cas_003023-T1	K18121
Cas_003174-T1	K03061
Cas_003206-T1	K14026
Cas_003214-T1	K15190
Cas_003257-T1	K00020
Cas_003269-T1	K00844
Cas_003280-T1	K08333
Cas_003281-T1	K08333
Cas_003300-T1	K18592
Cas_003327-T1	K05391
Cas_003333-T1	K23154
Cas_003372-T1	K14948
Cas_003408-T1	K16903
Cas_003432-T1	K05909
Cas_003434-T1	K05909
Cas_003435-T1	K05909
Cas_003439-T1	K05909
Cas_003456-T1	K08869
Cas_003457-T1	K08869
Cas_003462-T1	K05909
Cas_003466-T1	K05909
Cas_003469-T1	K05909
Cas_003470-T1	K05909
Cas_003474-T1	K05909
Cas_003477-T1	K05909
Cas_003479-T1	K05909
Cas_003480-T1	K05909
Cas_003481-T1	K05909
Cas_003484-T1	K05909
Cas_003487-T1	K05909
Cas_003488-T1	K05909
Cas_003542-T1	K13456
Cas_003550-T1	K00817
Cas_003551-T1	K00817
Cas_003552-T1	K13066
Cas_003554-T1	K13066
Cas_003555-T1	K13066
Cas_003556-T1	K13066
Cas_003558-T1	K13066
Cas_003559-T1	K13066
Cas_003560-T1	K13066
Cas_003589-T1	K24738
Cas_003593-T1	K24738
Cas_003623-T1	K03549
Cas_003624-T1	K03549
Cas_003654-T1	K05666
Cas_003655-T1	K05666
Cas_003665-T1	K05666
Cas_003696-T1	K23877
Cas_003699-T1	K23877
Cas_003831-T1	K09490
Cas_003838-T1	K03164
Cas_003853-T1	K05925
Cas_003854-T1	K05925
Cas_003859-T1	K18442
Cas_003881-T1	K01194
Cas_003882-T1	K01194
Cas_003883-T1	K01194
Cas_003921-T1	K22985
Cas_003984-T1	K00083
Cas_003994-T1	K24815
Cas_003995-T1	K24815
Cas_004054-T1	K00344
Cas_004055-T1	K00344
Cas_004056-T1	K00344
Cas_004058-T1	K00344
Cas_004063-T1	K18857
Cas_004066-T1	K18857
Cas_004120-T1	K09487
Cas_004121-T1	K03841
Cas_004185-T1	K03320
Cas_004187-T1	K03320
Cas_004193-T1	K02265
Cas_004223-T1	K01190
Cas_004237-T1	K12812
Cas_004285-T1	K18789
Cas_004288-T1	K10581
Cas_004293-T1	K15289
Cas_004356-T1	K06672
Cas_004366-T1	K14491
Cas_004420-T1	K15289
Cas_004421-T1	K15289
Cas_004436-T1	K18328
Cas_004506-T1	K05387
Cas_004510-T1	K20718
Cas_004511-T1	K20718
Cas_004582-T1	K02178
Cas_004583-T1	K02178
Cas_004667-T1	K05894
Cas_004668-T1	K05894
Cas_004708-T1	K00799
Cas_004750-T1	K14168
Cas_004751-T1	K14168
Cas_004767-T1	K00799
Cas_004768-T1	K00430
Cas_004799-T1	K04499
Cas_004874-T1	K03164
Cas_004970-T1	K17302
Cas_004996-T1	K23541
Cas_005008-T1	K00430
Cas_005012-T1	K00430
Cas_005014-T1	K00430
Cas_005028-T1	K12402
Cas_005030-T1	K12402
Cas_005040-T1	K08900
Cas_005043-T1	K21483
Cas_005062-T1	K23050
Cas_005067-T1	K23050
Cas_005068-T1	K23050
Cas_005197-T1	K19983
Cas_005198-T1	K19983
Cas_005239-T1	K14638
Cas_005265-T1	K16297
Cas_005267-T1	K16297
Cas_005268-T1	K16297
Cas_005269-T1	K16297
Cas_005298-T1	K15891
Cas_005299-T1	K15891
Cas_005301-T1	K02604
Cas_005303-T1	K17867
Cas_005332-T1	K17867
Cas_005334-T1	K02604
Cas_005335-T1	K19997
Cas_005342-T1	K06174
Cas_005403-T1	K15333
Cas_005415-T1	K19747
Cas_005416-T1	K19747
Cas_005421-T1	K19747
Cas_005423-T1	K19747
Cas_005424-T1	K19747
Cas_005634-T1	K00331
Cas_005716-T1	K13993
Cas_005753-T1	K14175
Cas_005786-T1	K11665
Cas_005855-T1	K09550
Cas_005892-T1	K04498
Cas_005959-T1	K01230
Cas_005972-T1	K01230
Cas_006025-T1	K17301
Cas_006211-T1	K03885
Cas_006261-T1	K09422
Cas_006361-T1	K14175
Cas_006363-T1	K14175
Cas_006366-T1	K14175
Cas_006368-T1	K14175
Cas_006369-T1	K14175
Cas_006370-T1	K14175
Cas_006378-T1	K14175
Cas_006379-T1	K14175
Cas_006500-T1	K03352
Cas_006514-T1	K01051
Cas_006515-T1	K01051
Cas_006659-T1	K16296
Cas_006757-T1	K03283
Cas_006845-T1	K13459
Cas_006894-T1	K10875
Cas_007020-T1	K17268
Cas_007068-T1	K22395
Cas_007074-T1	K22395
Cas_007190-T1	K05666
Cas_007199-T1	K14760
Cas_007200-T1	K14760
Cas_007235-T1	K13457
Cas_007239-T1	K13457
Cas_007262-T1	K13457
Cas_007357-T1	K11251
Cas_007416-T1	K00819
Cas_007417-T1	K00819
Cas_007516-T1	K03189
Cas_007517-T1	K03189
Cas_007518-T1	K03189
Cas_007539-T1	K09647
Cas_007550-T1	K00703
Cas_007551-T1	K00703
Cas_007559-T1	K03107
Cas_007561-T1	K09647
Cas_007562-T1	K09647
Cas_007577-T1	K09647
Cas_007620-T1	K05658
Cas_007646-T1	K13525
Cas_007685-T1	K09264
Cas_007989-T1	K01933
Cas_007991-T1	K01933
Cas_008149-T1	K10754
Cas_008151-T1	K15196
Cas_008163-T1	K00454
Cas_008281-T1	K01082
Cas_008282-T1	K01082
Cas_008292-T1	K05986
Cas_008293-T1	K05986
Cas_008321-T1	K05391
Cas_008350-T1	K14297
Cas_008357-T1	K01535
Cas_008431-T1	K14787
Cas_008438-T1	K14972
Cas_008441-T1	K14972
Cas_008484-T1	K18875
Cas_008485-T1	K18875
Cas_008553-T1	K03106
Cas_008609-T1	K12812
Cas_008611-T1	K00029
Cas_008619-T1	K01462
Cas_008621-T1	K01462
Cas_008652-T1	K03070
Cas_008653-T1	K01836
Cas_008668-T1	K02265
Cas_008671-T1	K02265
Cas_008681-T1	K03251
Cas_008759-T1	K03106
Cas_008883-T1	K23040
Cas_008884-T1	K23040
Cas_008981-T1	K05275
Cas_009013-T1	K02999
Cas_009014-T1	K02999
Cas_009015-T1	K02999
Cas_009126-T1	K00844
Cas_009302-T1	K14664
Cas_009353-T1	K00331
Cas_009356-T1	K03940
Cas_009357-T1	K03940
Cas_009358-T1	K00331
Cas_009360-T1	K14488
Cas_009377-T1	K18577
Cas_009406-T1	K15196
Cas_009411-T1	K12638
Cas_009412-T1	K12638
Cas_009460-T1	K18121
Cas_009582-T1	K08064
Cas_009583-T1	K08064
Cas_009623-T1	K01892
Cas_009625-T1	K01537
Cas_009634-T1	K03126
Cas_009732-T1	K14328
Cas_009736-T1	K01426
Cas_009741-T1	K05658
Cas_009743-T1	K03919
Cas_009758-T1	K14301
Cas_009800-T1	K07195
Cas_009810-T1	K13806
Cas_009813-T1	K13754
Cas_009819-T1	K00454
Cas_009821-T1	K00454
Cas_009858-T1	K14026
Cas_009869-T1	K01535
Cas_009874-T1	K03061
Cas_009882-T1	K06199
Cas_009883-T1	K06199
Cas_009888-T1	K03061
Cas_009912-T1	K00921
Cas_010011-T1	K01426
Cas_010020-T1	K05658
Cas_010021-T1	K05658
Cas_010023-T1	K03919
Cas_010055-T1	K14301
Cas_010079-T1	K10754
Cas_010080-T1	K10754
Cas_010082-T1	K10754
Cas_010083-T1	K10754
Cas_010142-T1	K11000
Cas_010143-T1	K11000
Cas_010145-T1	K11000
Cas_010149-T1	K11000
Cas_010159-T1	K10357
Cas_010192-T1	K00817
Cas_010203-T1	K00454
Cas_010210-T1	K23280
Cas_010218-T1	K22279
Cas_010220-T1	K22279
Cas_010311-T1	K14638
Cas_010320-T1	K14638
Cas_010427-T1	K13457
Cas_010430-T1	K13457
Cas_010433-T1	K13457
Cas_010435-T1	K02910
Cas_010436-T1	K13457
Cas_010451-T1	K04043
Cas_010452-T1	K03283
Cas_010461-T1	K03283
Cas_010468-T1	K03283
Cas_010557-T1	K03164
Cas_010558-T1	K03164
Cas_010715-T1	K09841
Cas_010716-T1	K09841
Cas_010718-T1	K09841
Cas_010720-T1	K09841
Cas_010723-T1	K09841
Cas_010725-T1	K09841
Cas_010757-T1	K21844
Cas_010795-T1	K18674
Cas_010801-T1	K21989
Cas_010802-T1	K21989
Cas_010805-T1	K07300
Cas_010851-T1	K01190
Cas_010902-T1	K05909
Cas_010941-T1	K23337
Cas_011006-T1	K14787
Cas_011007-T1	K14787
Cas_011110-T1	K01510
Cas_011121-T1	K18195
Cas_011145-T1	K05605
Cas_011150-T1	K15199
Cas_011151-T1	K15199
Cas_011152-T1	K15199
Cas_011153-T1	K15199
Cas_011158-T1	K05605
Cas_011159-T1	K05605
Cas_011204-T1	K15404
Cas_011209-T1	K15404
Cas_011217-T1	K15404
Cas_011218-T1	K15404
Cas_011246-T1	K18185
Cas_011253-T1	K24544
Cas_011313-T1	K01051
Cas_011413-T1	K18185
Cas_011419-T1	K24544
Cas_011423-T1	K24544
Cas_011438-T1	K08867
Cas_011447-T1	K24544
Cas_011448-T1	K24544
Cas_011450-T1	K24544
Cas_011457-T1	K10875
Cas_011489-T1	K18185
Cas_011568-T1	K14306
Cas_011573-T1	K14306
Cas_011576-T1	K02737
Cas_011674-T1	K06184
Cas_011681-T1	K06184
Cas_011691-T1	K09264
Cas_011814-T1	K02954
Cas_011823-T1	K21995
Cas_011981-T1	K11315
Cas_012075-T1	K05391
Cas_012089-T1	K05574
Cas_012113-T1	K05909
Cas_012157-T1	K14404
Cas_012178-T1	K01051
Cas_012179-T1	K01051
Cas_012219-T1	K12181
Cas_012281-T1	K19825
Cas_012371-T1	K06013
Cas_012372-T1	K06013
Cas_012388-T1	K19984
Cas_012389-T1	K19984
Cas_012521-T1	K06199
Cas_012536-T1	K22683
Cas_012582-T1	K00799
Cas_012583-T1	K04457
Cas_012655-T1	K00927
Cas_012661-T1	K20299
Cas_012662-T1	K20299
Cas_012663-T1	K20299
Cas_012671-T1	K07300
Cas_012681-T1	K08176
Cas_012735-T1	K13456
Cas_012788-T1	K09647
Cas_012807-T1	K13457
Cas_012845-T1	K00799
Cas_012846-T1	K00799
Cas_012859-T1	K00799
Cas_012865-T1	K00799
Cas_012867-T1	K00799
Cas_012868-T1	K00799
Cas_012869-T1	K00799
Cas_012870-T1	K00799
Cas_012871-T1	K00799
Cas_012872-T1	K00799
Cas_012874-T1	K00799
Cas_012875-T1	K00799
Cas_012971-T1	K06199
Cas_013009-T1	K22588
Cas_013026-T1	K03553
Cas_013029-T1	K03553
Cas_013163-T1	K09422
Cas_013180-T1	K00430
Cas_013268-T1	K00020
Cas_013269-T1	K00020
Cas_013279-T1	K13457
Cas_013365-T1	K14494
Cas_013432-T1	K17268
Cas_013446-T1	K05391
Cas_013469-T1	K00134
Cas_013470-T1	K03106
Cas_013480-T1	K00083
Cas_013481-T1	K13979
Cas_013533-T1	K00140
Cas_013581-T1	K04121
Cas_013590-T1	K04121
Cas_013598-T1	K09422
Cas_013600-T1	K24544
Cas_013602-T1	K04121
Cas_013669-T1	K19747
Cas_013670-T1	K19747
Cas_013671-T1	K01962
Cas_013699-T1	K22684
Cas_013700-T1	K22684
Cas_013740-T1	K13346
Cas_013746-T1	K13346
Cas_013747-T1	K13346
Cas_013748-T1	K13346
Cas_013749-T1	K13346
Cas_013832-T1	K15333
Cas_013835-T1	K15333
Cas_013837-T1	K15333
Cas_013893-T1	K18577
Cas_013988-T1	K23154
Cas_014019-T1	K23154
Cas_014020-T1	K23154
Cas_014026-T1	K00423
Cas_014150-T1	K05275
Cas_014152-T1	K05275
Cas_014162-T1	K08241
Cas_014181-T1	K20628
Cas_014182-T1	K20628
Cas_014249-T1	K15133
Cas_014273-T1	K21995
Cas_014368-T1	K01490
Cas_014407-T1	K01490
Cas_014422-T1	K01490
Cas_014461-T1	K00029
Cas_014504-T1	K20893
Cas_014526-T1	K14664
Cas_014531-T1	K13103
Cas_014536-T1	K13103
Cas_014537-T1	K13103
Cas_014541-T1	K13103
Cas_014544-T1	K02968
Cas_014633-T1	K12816
Cas_014681-T1	K01304
Cas_014763-T1	K03327
Cas_014766-T1	K03327
Cas_014773-T1	K20892
Cas_014775-T1	K20892
Cas_014776-T1	K20892
Cas_014907-T1	K20299
Cas_014955-T1	K00134
Cas_014983-T1	K00454
Cas_015252-T1	K13447
Cas_015253-T1	K13447
Cas_015260-T1	K17592
Cas_015261-T1	K17592
Cas_015262-T1	K17592
Cas_015302-T1	K05391
Cas_015398-T1	K13448
Cas_015532-T1	K00430
Cas_015536-T1	K00430
Cas_015540-T1	K00430
Cas_015546-T1	K00430
Cas_015560-T1	K04713
Cas_015587-T1	K21777
Cas_015626-T1	K22374
Cas_015627-T1	K22374
Cas_015798-T1	K13464
Cas_015819-T1	K03110
Cas_015900-T1	K04078
Cas_015908-T1	K01115
Cas_015998-T1	K14137
Cas_015999-T1	K14137
Cas_016000-T1	K14137
Cas_016038-T1	K22911
Cas_016042-T1	K10357
Cas_016077-T1	K15448
Cas_016091-T1	K09550
Cas_016150-T1	K03116
Cas_016161-T1	K01537
Cas_016196-T1	K05275
Cas_016197-T1	K05275
Cas_016201-T1	K05275
Cas_016203-T1	K05275
Cas_016205-T1	K05275
Cas_016286-T1	K05275
Cas_016287-T1	K05275
Cas_016289-T1	K05275
Cas_016293-T1	K11251
Cas_016297-T1	K20003
Cas_016306-T1	K00014
Cas_016309-T1	K00014
Cas_016320-T1	K20304
Cas_016321-T1	K13459
Cas_016328-T1	K13459
Cas_016335-T1	K03107
Cas_016336-T1	K20304
Cas_016380-T1	K13459
Cas_016399-T1	K13459
Cas_016403-T1	K20304
Cas_016411-T1	K13459
Cas_016414-T1	K20304
Cas_016421-T1	K00014
Cas_016423-T1	K00014
Cas_016434-T1	K20003
Cas_016436-T1	K11251
Cas_016538-T1	K01537
Cas_016563-T1	K01426
Cas_016564-T1	K01426
Cas_016565-T1	K01426
Cas_016566-T1	K01426
Cas_016568-T1	K01426
Cas_016584-T1	K18577
Cas_016601-T1	K10406
Cas_016606-T1	K18674
Cas_016611-T1	K18577
Cas_016682-T1	K02968
Cas_016690-T1	K09490
Cas_016712-T1	K13447
Cas_016747-T1	K24737
Cas_016786-T1	K01051
Cas_016787-T1	K01051
Cas_016858-T1	K07953
Cas_016860-T1	K07953
Cas_016861-T1	K07953
Cas_016862-T1	K07953
Cas_016863-T1	K07953
Cas_016898-T1	K13106
Cas_016901-T1	K13106
Cas_016903-T1	K13106
Cas_017023-T1	K21866
Cas_017044-T1	K01051
Cas_017045-T1	K01051
Cas_017051-T1	K01051
Cas_017052-T1	K01051
Cas_017053-T1	K01051
Cas_017056-T1	K05909
Cas_017067-T1	K13106
Cas_017108-T1	K05909
Cas_017128-T1	K01304
Cas_017129-T1	K01304
Cas_017246-T1	K01087
Cas_017270-T1	K01462
Cas_017279-T1	K01462
Cas_017294-T1	K09550
Cas_017300-T1	K09550
Cas_017308-T1	K14638
Cas_017333-T1	K04499
Cas_017397-T1	K07300
Cas_017398-T1	K07300
Cas_017399-T1	K13457
Cas_017404-T1	K07300
Cas_017405-T1	K07300
Cas_017490-T1	K13457
Cas_017491-T1	K13457
Cas_017492-T1	K13457
Cas_017494-T1	K13457
Cas_017496-T1	K13457
Cas_017497-T1	K13457
Cas_017501-T1	K13457
Cas_017503-T1	K13457
Cas_017505-T1	K13457
Cas_017509-T1	K13457
Cas_017511-T1	K13457
Cas_017538-T1	K13457
Cas_017541-T1	K13457
Cas_017546-T1	K13457
Cas_017548-T1	K13457
Cas_017551-T1	K13457
Cas_017560-T1	K13457
Cas_017564-T1	K13457
Cas_017565-T1	K13457
Cas_017567-T1	K13457
Cas_017583-T1	K00924
Cas_017597-T1	K13457
Cas_017599-T1	K13457
Cas_017655-T1	K13456
Cas_017694-T1	K10406
Cas_017697-T1	K14765
Cas_017728-T1	K22985
Cas_017760-T1	K00924
Cas_017791-T1	K03283
Cas_017851-T1	K15803
Cas_017877-T1	K12199
Cas_017888-T1	K03164
Cas_017889-T1	K07541
Cas_017928-T1	K03685
Cas_017929-T1	K03685
Cas_017980-T1	K18270
Cas_017981-T1	K18270
Cas_017996-T1	K22184
Cas_017997-T1	K22184
Cas_018013-T1	K15397
Cas_018037-T1	K02979
Cas_018107-T1	K15803
Cas_018191-T1	K03352
Cas_018372-T1	K00794
Cas_018413-T1	K01082
Cas_018419-T1	K15803
Cas_018433-T1	K15803
Cas_018548-T1	K10581
Cas_018549-T1	K10581
Cas_018559-T1	K08819
Cas_018604-T1	K02968
Cas_018676-T1	K01710
Cas_018690-T1	K02114
Cas_018691-T1	K05574
Cas_018692-T1	K05582
Cas_018703-T1	K11592
Cas_018705-T1	K11592
Cas_018810-T1	K01537
Cas_018811-T1	K01537
Cas_018812-T1	K01537
Cas_018813-T1	K08913
Cas_018814-T1	K08913
Cas_018906-T1	K11593
Cas_019016-T1	K04532
Cas_019017-T1	K04532
Cas_019018-T1	K04532
Cas_019021-T1	K04532
Cas_019050-T1	K03352
Cas_019274-T1	K16302
Cas_019291-T1	K11000
Cas_019382-T1	K16573
Cas_019519-T1	K00430
Cas_019580-T1	K03070
Cas_019598-T1	K00487
Cas_019603-T1	K00487
Cas_019633-T1	K00555
Cas_019634-T1	K00555
Cas_019648-T1	K03301
Cas_019649-T1	K03301
Cas_019663-T1	K00430
Cas_019690-T1	K01174
Cas_019723-T1	K03103
Cas_019724-T1	K03103
Cas_019731-T1	K17479
Cas_019910-T1	K15414
Cas_019911-T1	K15414
Cas_019912-T1	K15414
Cas_019913-T1	K15414
Cas_019945-T1	K13945
Cas_020018-T1	K14800
Cas_020057-T1	K03283
Cas_020063-T1	K03283
Cas_020081-T1	K05765
Cas_020082-T1	K05765
Cas_020121-T1	K12373
Cas_020122-T1	K12373
Cas_020196-T1	K05909
Cas_020207-T1	K25006
Cas_020219-T1	K01483
Cas_020229-T1	K09539
Cas_020277-T1	K09872
Cas_020299-T1	K09286
Cas_020300-T1	K09286
Cas_020301-T1	K09286
Cas_020302-T1	K09286
Cas_020306-T1	K00799
Cas_020308-T1	K09286
Cas_020334-T1	K17808
Cas_020362-T1	K15015
Cas_020363-T1	K15015
Cas_020364-T1	K20029
Cas_020365-T1	K20029
Cas_020400-T1	K01373
Cas_020405-T1	K01373
Cas_020469-T1	K18121
Cas_020497-T1	K14826
Cas_020498-T1	K14826
Cas_020499-T1	K10885
Cas_020500-T1	K10885
Cas_020501-T1	K10885
Cas_020516-T1	K18442
Cas_020560-T1	K15919
Cas_020562-T1	K15919
Cas_020563-T1	K15919
Cas_020576-T1	K01115
Cas_020615-T1	K07541
Cas_020645-T1	K03110
Cas_020695-T1	K03283
Cas_020702-T1	K01962
Cas_020703-T1	K01962
Cas_020805-T1	K11592
Cas_020823-T1	K13066
Cas_020886-T1	K07904
Cas_020917-T1	K05909
Cas_020940-T1	K07052
Cas_020943-T1	K14800
Cas_021041-T1	K13106
Cas_021062-T1	K00016
Cas_021088-T1	K01710
Cas_021089-T1	K12450
Cas_021091-T1	K01710
Cas_021092-T1	K12450
Cas_021096-T1	K01710
Cas_021097-T1	K12450
Cas_021098-T1	K12450
Cas_021100-T1	K09264
Cas_021143-T1	K00799
Cas_021145-T1	K00799
Cas_021169-T1	K03107
Cas_021172-T1	K03107
Cas_021180-T1	K14486
Cas_021229-T1	K17592
Cas_021246-T1	K17592
Cas_021247-T1	K17592
Cas_021248-T1	K17592
Cas_021252-T1	K17592
Cas_021368-T1	K07195
Cas_021372-T1	K07195
Cas_021375-T1	K14972
Cas_021379-T1	K05574
Cas_021435-T1	K03841
Cas_021486-T1	K00134
Cas_021507-T1	K17301
Cas_021527-T1	K18875
Cas_021528-T1	K18875
Cas_021538-T1	K13456
Cas_021617-T1	K00927
Cas_021626-T1	K20617
Cas_021627-T1	K20617
Cas_021635-T1	K20617
Cas_021797-T1	K02737
Cas_021798-T1	K24194
Cas_021817-T1	K03681
Cas_021837-T1	K05391
Cas_021843-T1	K00797
Cas_021845-T1	K00797
Cas_021859-T1	K03501
Cas_021860-T1	K03501
Cas_021935-T1	K18875
Cas_021936-T1	K18875
Cas_021939-T1	K18875
Cas_021940-T1	K18875
Cas_021970-T1	K06627
Cas_022009-T1	K01535
Cas_022029-T1	K16857
Cas_022072-T1	K00294
Cas_022073-T1	K00294
Cas_022182-T1	K20628
Cas_022316-T1	K03107
Cas_022436-T1	K01051
Cas_022438-T1	K01051
Cas_022464-T1	K13448
Cas_022517-T1	K22683
Cas_022582-T1	K15397
Cas_022629-T1	K02563
Cas_022650-T1	K03327
Cas_022676-T1	K14753
Cas_022679-T1	K09422
Cas_022680-T1	K02954
Cas_022759-T1	K22374
Cas_022762-T1	K03686
Cas_022763-T1	K03686
Cas_022811-T1	K03283
Cas_022825-T1	K09539
Cas_022835-T1	K09539
Cas_022888-T1	K09422
Cas_022980-T1	K05302
Cas_022985-T1	K25318
Cas_023033-T1	K18789
Cas_023072-T1	K03320
Cas_023104-T1	K02999
Cas_023141-T1	K18270
Cas_023142-T1	K18270
Cas_023143-T1	K10754
Cas_023144-T1	K10754
Cas_023145-T1	K10754
Cas_023146-T1	K10754
Cas_023183-T1	K02327
Cas_023184-T1	K02327
Cas_023309-T1	K02736
Cas_023315-T1	K15287
Cas_023316-T1	K15287
Cas_023320-T1	K03009
Cas_023369-T1	K11968
Cas_023427-T1	K00901
Cas_023439-T1	K01409
Cas_023446-T1	K21553
Cas_023447-T1	K21553
Cas_023448-T1	K13066
Cas_023450-T1	K01409
Cas_023455-T1	K13066
Cas_023456-T1	K13066
Cas_023457-T1	K21553
Cas_023458-T1	K21553
Cas_023500-T1	K00311
Cas_023502-T1	K00311
Cas_023504-T1	K23541
Cas_023517-T1	K14664
Cas_023524-T1	K02923
Cas_023590-T1	K01051
Cas_023595-T1	K20360
Cas_023598-T1	K20360
Cas_023669-T1	K00311
Cas_023784-T1	K03061
Cas_023794-T1	K00422
Cas_023796-T1	K00422
Cas_023798-T1	K00422
Cas_023801-T1	K21866
Cas_023820-T1	K02932
Cas_023821-T1	K02932
Cas_023835-T1	K17361
Cas_023842-T1	K17361
Cas_023881-T1	K19825
Cas_023882-T1	K19825
Cas_023883-T1	K19825
Cas_023888-T1	K08070
Cas_023889-T1	K19825
Cas_023890-T1	K19825
Cas_023892-T1	K19825
Cas_023895-T1	K19825
Cas_023898-T1	K19825
Cas_023913-T1	K19825
Cas_023914-T1	K19825
Cas_023915-T1	K19825
Cas_023916-T1	K19825
Cas_023918-T1	K19825
Cas_023920-T1	K19825
Cas_023935-T1	K19825
Cas_023943-T1	K17361
Cas_023949-T1	K17361
Cas_023950-T1	K17361
Cas_023961-T1	K15202
Cas_024024-T1	K19825
Cas_024025-T1	K19825
Cas_024027-T1	K19825
Cas_024028-T1	K19825
Cas_024030-T1	K19825
Cas_024041-T1	K15202
Cas_024043-T1	K15202
Cas_024066-T1	K00794
Cas_024146-T1	K18789
Cas_024206-T1	K08999
Cas_024236-T1	K16296
Cas_024304-T1	K14328
Cas_024375-T1	K19861
Cas_024380-T1	K19861
Cas_024381-T1	K19861
Cas_024383-T1	K19861
Cas_024414-T1	K05605
Cas_024434-T1	K14664
Cas_024435-T1	K14664
Cas_024436-T1	K14664
Cas_024437-T1	K14664
Cas_024438-T1	K14664
Cas_024538-T1	K09490
Cas_024546-T1	K04457
Cas_024605-T1	K23541
Cas_024642-T1	K05391
Cas_024648-T1	K05909
Cas_024669-T1	K08176
Cas_024670-T1	K08176
Cas_024671-T1	K08176
Cas_024672-T1	K08176
Cas_024673-T1	K08176
Cas_024687-T1	K05666
Cas_024688-T1	K05666
Cas_024689-T1	K05666
Cas_024690-T1	K05666
Cas_024691-T1	K05666
Cas_024693-T1	K05666
Cas_024698-T1	K05666
Cas_024699-T1	K05666
Cas_024700-T1	K05666
Cas_024733-T1	K12938
Cas_024748-T1	K12938
Cas_024973-T1	K18195
Cas_025001-T1	K14491
Cas_025013-T1	K09286
Cas_025015-T1	K09286
Cas_025016-T1	K09286
Cas_025019-T1	K09286
Cas_025038-T1	K01711
Cas_025139-T1	K12402
Cas_025176-T1	K06627
Cas_025184-T1	K14765
Cas_025225-T1	K02923
Cas_025286-T1	K19861
Cas_025292-T1	K00799
Cas_025340-T1	K14753
Cas_025407-T1	K15199
Cas_025441-T1	K22767
Cas_025442-T1	K22767
Cas_025522-T1	K18108
Cas_025526-T1	K18108
Cas_025527-T1	K18108
Cas_025535-T1	K18108
Cas_025537-T1	K18108
Cas_025773-T1	K00029
Cas_025835-T1	K10728
Cas_025836-T1	K10728
Cas_025915-T1	K14664
Cas_025956-T1	K13173
Cas_025962-T1	K03164
Cas_026027-T1	K11426
Cas_026028-T1	K11426
Cas_026095-T1	K10727
Cas_026104-T1	K10727
Cas_026120-T1	K08176
Cas_026123-T1	K08176
Cas_026195-T1	K05941
Cas_026196-T1	K05941
Cas_026199-T1	K05941
Cas_026200-T1	K05941
Cas_026245-T1	K03242
Cas_026277-T1	K22911
Cas_026278-T1	K22911
Cas_026296-T1	K01537
Cas_026334-T1	K17796
Cas_026335-T1	K17796
Cas_026353-T1	K00799
Cas_026358-T1	K00799
Cas_026360-T1	K00799
Cas_026361-T1	K00799
Cas_026362-T1	K00799
Cas_026364-T1	K00799
Cas_026365-T1	K00799
Cas_026366-T1	K00799
Cas_026444-T1	K23541
Cas_026505-T1	K17361
Cas_026508-T1	K17361
Cas_026525-T1	K23050
Cas_026565-T1	K03453
Cas_026566-T1	K11000
Cas_026596-T1	K03453
Cas_026696-T1	K11984
Cas_026698-T1	K11984
Cas_026701-T1	K11984
Cas_026710-T1	K09571
Cas_026913-T1	K03009
Cas_026933-T1	K00799
Cas_026963-T1	K11000
Cas_026964-T1	K11000
Cas_026994-T1	K01915
Cas_027003-T1	K01188
Cas_027101-T1	K00679
Cas_027139-T1	K11968
Cas_027140-T1	K11968
Cas_027145-T1	K22389
Cas_027147-T1	K22389
Cas_027344-T1	K14826
Cas_027345-T1	K14826
Cas_027376-T1	K17479
Cas_027472-T1	K05909
Cas_027477-T1	K05909
Cas_027497-T1	K09422
Cas_027498-T1	K09422
Cas_027625-T1	K05909
Cas_027629-T1	K05909
Cas_027636-T1	K10398
Cas_027637-T1	K10398
Cas_027705-T1	K07901
Cas_027707-T1	K00927
Cas_027752-T1	K03283
Cas_027756-T1	K03283
Cas_027757-T1	K03283
Cas_027773-T1	K12471
Cas_027857-T1	K14709
Cas_027858-T1	K14709
Cas_027859-T1	K14709
Cas_027991-T1	K07541
Cas_028022-T1	K05349
Cas_028023-T1	K05349
Cas_028024-T1	K05349
Cas_028025-T1	K05349
Cas_028026-T1	K05349
Cas_028027-T1	K05349
Cas_028028-T1	K05349
Cas_028029-T1	K05349
Cas_028114-T1	K00430
Cas_028115-T1	K00430
Cas_028116-T1	K00430
Cas_028118-T1	K00430
Cas_028119-T1	K00430
Cas_028120-T1	K00430
Cas_028121-T1	K00430
Cas_028140-T1	K08867
Cas_028172-T1	K00487
Cas_028255-T1	K02736
Cas_028320-T1	K09872
Cas_028321-T1	K09872
Cas_028349-T1	K05391
Cas_028353-T1	K05391
Cas_028378-T1	K05391
Cas_028387-T1	K04077
Cas_028410-T1	K01510
Cas_028432-T1	K11593
Cas_028433-T1	K11593
Cas_028513-T1	K10754
Cas_028514-T1	K10754
Cas_028541-T1	K16573
Cas_028588-T1	K11367
Cas_028589-T1	K11367
Cas_028667-T1	K04078
Cas_028687-T1	K21777
Cas_028693-T1	K05909
Cas_028764-T1	K18734
Cas_028765-T1	K18734
Cas_028815-T1	K15365
Cas_028850-T1	K09286
Cas_028880-T1	K14490
Cas_028881-T1	K14490
Cas_028926-T1	K06910
Cas_028927-T1	K06910
Cas_028984-T1	K04499
Cas_029100-T1	K02737
Cas_029146-T1	K01537
Cas_029162-T1	K02838
Cas_029246-T1	K00423
Cas_029247-T1	K00423
Cas_029250-T1	K00423
Cas_029348-T1	K09955
Cas_029349-T1	K09955
Cas_029350-T1	K09955
Cas_029351-T1	K09955
Cas_029352-T1	K09955
Cas_029353-T1	K09955
Cas_029419-T1	K03327
Cas_029543-T1	K15190
Cas_029577-T1	K04567
Cas_029578-T1	K04567
Cas_029618-T1	K21777
Cas_029653-T1	K03327
Cas_029655-T1	K03327
Cas_029658-T1	K03327
Cas_029692-T1	K10357
Cas_029725-T1	K24139
Cas_029727-T1	K24139
Cas_029728-T1	K24139
Cas_029802-T1	K04078
Cas_029877-T1	K01354
Cas_029878-T1	K01354
Cas_029879-T1	K01354
Cas_029935-T1	K18442
Cas_029965-T1	K08900
Cas_029966-T1	K08900
Cas_029973-T1	K00726
Cas_029974-T1	K00726
Cas_029976-T1	K12472
Cas_029977-T1	K12472
Cas_030058-T1	K16296
Cas_030117-T1	K03301
Cas_030130-T1	K22588
Cas_030132-T1	K22588
Cas_030133-T1	K22588
Cas_030134-T1	K22588
Cas_030170-T1	K11667
Cas_030172-T1	K10581
Cas_030173-T1	K11667
Cas_030176-T1	K14787
Cas_030179-T1	K03046
Cas_030208-T1	K02979
Cas_030212-T1	K05909
Cas_030216-T1	K05909
Cas_030218-T1	K05909
Cas_030254-T1	K10581
Cas_030297-T1	K07541
Cas_030298-T1	K06174
Cas_030324-T1	K10727
Cas_030427-T1	K08176
Cas_030510-T1	K03164
Cas_030519-T1	K14488
Cas_030520-T1	K14488
Cas_030526-T1	K14488
Cas_030527-T1	K14488
Cas_030528-T1	K14488
Cas_030529-T1	K14488
Cas_030530-T1	K14488
Cas_030531-T1	K14488
Cas_030532-T1	K14488
Cas_030533-T1	K14488
Cas_030534-T1	K14488
Cas_030535-T1	K14488
Cas_030601-T1	K00801
Cas_030621-T1	K17302
Cas_030643-T1	K10875
Cas_030647-T1	K10875
Cas_030690-T1	K23050
Cas_030694-T1	K23050
Cas_030695-T1	K23050
Cas_030697-T1	K23050
Cas_030788-T1	K02938
Cas_030828-T1	K00801
Cas_030906-T1	K17925
Cas_030907-T1	K17925
Cas_031079-T1	K10661
Cas_031141-T1	K00899
Cas_031142-T1	K00899
Cas_031146-T1	K00899
Cas_031168-T1	K01537
Cas_031170-T1	K01537
Cas_031176-T1	K07904
Cas_031216-T1	K14753
Cas_031264-T1	K03164
Cas_031269-T1	K10728
Cas_031270-T1	K02923
Cas_031288-T1	K01181
Cas_031289-T1	K01181
Cas_031316-T1	K16296
Cas_031319-T1	K16296
Cas_031409-T1	K06675
Cas_031419-T1	K18857
Cas_031433-T1	K15365
Cas_031437-T1	K07305
Cas_031466-T1	K15326
Cas_031479-T1	K04043
Cas_031497-T1	K11251
Cas_031512-T1	K00140
Cas_031529-T1	K01528
Cas_031626-T1	K23720
Cas_031627-T1	K23720
Cas_031628-T1	K23720
Cas_031645-T1	K01626
Cas_031663-T1	K14026
Cas_031705-T1	K13099
Cas_031706-T1	K13099
Cas_031722-T1	K00430
Cas_031724-T1	K00430
Cas_031728-T1	K00430
Cas_031729-T1	K00430
Cas_031732-T1	K00430
Cas_031733-T1	K00430
Cas_031747-T1	K17470
Cas_031748-T1	K17470
Cas_031749-T1	K17470
Cas_031750-T1	K17470
Cas_031765-T1	K18753
Cas_031784-T1	K12181
Cas_031807-T1	K03841
Cas_031822-T1	K15397
Cas_031856-T1	K22395
Cas_031869-T1	K20177
Cas_031870-T1	K20177
Cas_031875-T1	K08906
Cas_031877-T1	K08906
Cas_031885-T1	K08900
Cas_031886-T1	K08900
Cas_031888-T1	K08900
Cas_031898-T1	K08900
Cas_031899-T1	K08900
Cas_031900-T1	K08900
Cas_032036-T1	K12471
Cas_032071-T1	K17686
Cas_032073-T1	K17686
Cas_032104-T1	K03595
Cas_032105-T1	K03595
Cas_032124-T1	K13457
Cas_032204-T1	K16296
Cas_032206-T1	K16296
Cas_032214-T1	K12446
Cas_032239-T1	K01051
Cas_032378-T1	K14638
Cas_032395-T1	K01535
Cas_032398-T1	K22074
Cas_032462-T1	K22686
Cas_032463-T1	K22686
Cas_032526-T1	K01051
Cas_032527-T1	K01051
Cas_032530-T1	K01051
Cas_032532-T1	K01051
Cas_032533-T1	K01051
Cas_032534-T1	K01051
Cas_032538-T1	K01051
Cas_032539-T1	K01051
Cas_032540-T1	K01051
Cas_032543-T1	K01051
Cas_032548-T1	K01051
Cas_032550-T1	K01051
Cas_032551-T1	K01051
Cas_032552-T1	K09540
Cas_032570-T1	K01051
Cas_032572-T1	K00921
Cas_032574-T1	K00921
Cas_032575-T1	K09540
Cas_032614-T1	K07052
Cas_032654-T1	K04078
Cas_032693-T1	K13754
Cas_032700-T1	K13754
Cas_032719-T1	K16609
Cas_032722-T1	K16609
Cas_032725-T1	K16609
Cas_032727-T1	K16609
Cas_032731-T1	K16609
Cas_032733-T1	K16609
Cas_032745-T1	K11251
Cas_032752-T1	K02902
Cas_032779-T1	K24194
Cas_032783-T1	K05909
Cas_032784-T1	K05909
Cas_032788-T1	K05909
Cas_032884-T1	K05765
Cas_032903-T1	K07901
Cas_033001-T1	K10661
Cas_033002-T1	K10661
Cas_033005-T1	K06199
Cas_033019-T1	K13459
Cas_033034-T1	K09539
Cas_033088-T1	K09872
Cas_033113-T1	K05391
Cas_033162-T1	K03439
Cas_033262-T1	K13993
Cas_033265-T1	K07901
Cas_033267-T1	K12816
Cas_033402-T1	K09540
Cas_033489-T1	K03885
Cas_033560-T1	K01285
Cas_033562-T1	K01285
Cas_033571-T1	K14664
Cas_033572-T1	K14664
Cas_033574-T1	K14664
Cas_033575-T1	K14664
Cas_033577-T1	K14664
Cas_033709-T1	K01962
Cas_033740-T1	K05349
Cas_033741-T1	K05349
Cas_033742-T1	K05349
Cas_033743-T1	K05349
Cas_033792-T1	K23978
Cas_033797-T1	K23978
Cas_033799-T1	K23978
Cas_033800-T1	K23978
Cas_033881-T1	K03320
Cas_033927-T1	K23025
Cas_034061-T1	K10754
Cas_034062-T1	K10754
Cas_034167-T1	K15414
Cas_034193-T1	K06700
Cas_034194-T1	K06700
Cas_034240-T1	K05909
Cas_034242-T1	K05909
Cas_034244-T1	K05909
Cas_034305-T1	K23025
Cas_034339-T1	K02979
Cas_034357-T1	K18857
Cas_034442-T1	K02328
Cas_034443-T1	K02328
Cas_034444-T1	K02328
Cas_034554-T1	K03327
Cas_034664-T1	K10756
Cas_034665-T1	K10756
Cas_034686-T1	K00962
Cas_034687-T1	K00962
Cas_034762-T1	K02114
Cas_034764-T1	K05582
Cas_034791-T1	K01537
Cas_034898-T1	K19985
Cas_034902-T1	K19985
Cas_034910-T1	K22588
Cas_034963-T1	K04078
Cas_035012-T1	K00679
Cas_035159-T1	K01409
Cas_035162-T1	K01409
Cas_035235-T1	K11665
Cas_035244-T1	K05236
Cas_035245-T1	K05236
Cas_035246-T1	K05236
Cas_035258-T1	K19747
Cas_035260-T1	K19747
Cas_035262-T1	K19747
Cas_035264-T1	K19747
Cas_035267-T1	K15326
Cas_035271-T1	K15326
Cas_035282-T1	K03164
Cas_035283-T1	K19747
Cas_035284-T1	K15326
Cas_035287-T1	K19747
Cas_035291-T1	K19747
Cas_035292-T1	K15326
Cas_035295-T1	K15326
Cas_035325-T1	K05909
Cas_035399-T1	K00799
Cas_035459-T1	K14291
Cas_035461-T1	K05812
Cas_035463-T1	K05812
Cas_035465-T1	K05812
Cas_035466-T1	K14291
Cas_035518-T1	K15404
Cas_035541-T1	K00383
Cas_035542-T1	K16818
Cas_035543-T1	K00383
Cas_035544-T1	K16818
Cas_035570-T1	K03320
Cas_035576-T1	K01537
Cas_035579-T1	K05275
Cas_035635-T1	K08099
Cas_035640-T1	K01087
Cas_035644-T1	K01087
Cas_035647-T1	K01087
Cas_035648-T1	K08099
Cas_035651-T1	K01087
Cas_035654-T1	K01087
Cas_035655-T1	K08099
Cas_035656-T1	K01087
Cas_035659-T1	K01087
Cas_035663-T1	K01087
Cas_035665-T1	K01087
Cas_035669-T1	K01087
Cas_035670-T1	K08099
Cas_035671-T1	K01087
Cas_035672-T1	K01087
Cas_035673-T1	K08099
Cas_035733-T1	K14765
Cas_035850-T1	K20718
Cas_035851-T1	K20718
Cas_035958-T1	K18667
Cas_035959-T1	K18667
Cas_035965-T1	K01662
Cas_035992-T1	K01626
Cas_035993-T1	K01626
Cas_036043-T1	K15448
Cas_036046-T1	K15803
Cas_036165-T1	K12126
Cas_036171-T1	K15365
Cas_036188-T1	K05658
Cas_036203-T1	K01051
Cas_036241-T1	K24194
Cas_036272-T1	K17686
Cas_036273-T1	K17686
Cas_036274-T1	K17686
Cas_036275-T1	K17686
Cas_036277-T1	K17686
Cas_036385-T1	K06013
Cas_036495-T1	K03549
Cas_036497-T1	K03549
Cas_036508-T1	K03549
Cas_036510-T1	K03549
Cas_036512-T1	K06632
Cas_036513-T1	K06632
Cas_036596-T1	K00695
Cas_036691-T1	K03127
Cas_036776-T1	K12446
Cas_036806-T1	K05391
Cas_036827-T1	K02902
Cas_036834-T1	K01535
Cas_036950-T1	K11251
Cas_036952-T1	K11251
Cas_037043-T1	K03076
Cas_037138-T1	K07953
Cas_037142-T1	K08737
Cas_037143-T1	K08737
Cas_037197-T1	K10581
Cas_037228-T1	K09422
Cas_037229-T1	K09422
Cas_037240-T1	K01754
Cas_037246-T1	K12235
Cas_037247-T1	K12235
Cas_037248-T1	K12235
Cas_037337-T1	K09286
Cas_037370-T1	K01115
Cas_037371-T1	K01115
Cas_037391-T1	K15919
Cas_037392-T1	K15919
Cas_037483-T1	K09422
Cas_037555-T1	K00016
Cas_037556-T1	K00016
Cas_037557-T1	K00016
Cas_037659-T1	K18857
Cas_037736-T1	K01626
Cas_037754-T1	K10875
Cas_037822-T1	K13106
Cas_037823-T1	K13106
Cas_037859-T1	K04123
Cas_037862-T1	K04123
Cas_037979-T1	K07541
Cas_037981-T1	K06174
Cas_037988-T1	K02736
Cas_037997-T1	K00430
Cas_037998-T1	K02736
Cas_038001-T1	K00430
Cas_038015-T1	K00430
Cas_038022-T1	K20293
Cas_038023-T1	K20293
Cas_038062-T1	K19861
Cas_038102-T1	K01892
Cas_038103-T1	K01892
Cas_038180-T1	K18108
Cas_038249-T1	K02234
Cas_038260-T1	K02327
Cas_038274-T1	K13457
Cas_038277-T1	K13457
Cas_038282-T1	K13457
Cas_038298-T1	K17675
Cas_038299-T1	K17675
Cas_038363-T1	K05275
Cas_038367-T1	K05275
Cas_038368-T1	K05275
Cas_038369-T1	K23107
Cas_038379-T1	K01537
Cas_038396-T1	K15397
Cas_038413-T1	K03251
Cas_038439-T1	K05387
Cas_038441-T1	K05387
Cas_038442-T1	K05387
Cas_038463-T1	K03251
Cas_038503-T1	K00422
Cas_038550-T1	K08999
Cas_038706-T1	K23720
Cas_038782-T1	K05909
Cas_038814-T1	K01626
Cas_038815-T1	K01626
Cas_038927-T1	K23050
Cas_038928-T1	K23050
Cas_038929-T1	K23050
Cas_039044-T1	K09286
Cas_039045-T1	K09286
Cas_039050-T1	K07195
Cas_039111-T1	K01354
Cas_039270-T1	K19747
Cas_039275-T1	K19747
Cas_039481-T1	K16302
Cas_039550-T1	K04043
Cas_039583-T1	K00083
Cas_039584-T1	K00083
Cas_039585-T1	K13979
Cas_039593-T1	K23232
Cas_039594-T1	K23232
Cas_039608-T1	K01662
Cas_039647-T1	K05310
Cas_039649-T1	K05310
Cas_039662-T1	K08900
Cas_039673-T1	K11251
Cas_039690-T1	K03070
Cas_039691-T1	K00430
Cas_039758-T1	K01711
Cas_039761-T1	K02938
Cas_039766-T1	K02938
Cas_039776-T1	K18592
Cas_039777-T1	K18592
Cas_039778-T1	K18592
Cas_039860-T1	K09264
Cas_039892-T1	K08819
Cas_039893-T1	K08819
Cas_039912-T1	K14948
Cas_039913-T1	K14948
Cas_039978-T1	K20890
Cas_039981-T1	K20890
Cas_039982-T1	K20890
Cas_039985-T1	K20890
Cas_040026-T1	K11000
Cas_040032-T1	K17301
Cas_040048-T1	K15535
Cas_040050-T1	K15535
Cas_040056-T1	K05275
Cas_040083-T1	K07541
Cas_040086-T1	K25318
Cas_040090-T1	K09571
Cas_040091-T1	K09571
Cas_040118-T1	K00924
Cas_040183-T1	K13457
Cas_040261-T1	K00799
Cas_040262-T1	K00799
Cas_040263-T1	K00799
Cas_040265-T1	K00799
Cas_040266-T1	K00799
Cas_040267-T1	K00799
Cas_040463-T1	K08176
Cas_040464-T1	K08176
Cas_040465-T1	K08176
Cas_040470-T1	K08176
Cas_040641-T1	K14638
Cas_040678-T1	K01051
Cas_040679-T1	K01051
Cas_040710-T1	K24194
Cas_040715-T1	K19525
Cas_040716-T1	K19525
Cas_040736-T1	K24971
Cas_040737-T1	K24971
Cas_040751-T1	K09534
Cas_040754-T1	K09534
Cas_040781-T1	K18674
Cas_040796-T1	K10581
Cas_040798-T1	K10581
Cas_040799-T1	K10581
Cas_040801-T1	K10581
Cas_040838-T1	K10578
Cas_040839-T1	K10578
Cas_040846-T1	K09264
Cas_040847-T1	K09264
Cas_040856-T1	K07953
Cas_040857-T1	K07953
Cas_040958-T1	K00695
Cas_040959-T1	K00695
Cas_040962-T1	K00695
Cas_040963-T1	K00695
Cas_040964-T1	K00695
Cas_040968-T1	K00695
Cas_040970-T1	K00249
Cas_040972-T1	K00249
Cas_040973-T1	K00249
Cas_040974-T1	K00249
Cas_040977-T1	K01051
Cas_040978-T1	K01051
Cas_041013-T1	K03242
Cas_041149-T1	K00249
Cas_041217-T1	K01239
Cas_041218-T1	K01239
Cas_041219-T1	K01239
Cas_041220-T1	K01239
Cas_041236-T1	K14026
Cas_041249-T1	K07305
Cas_041300-T1	K01061
Cas_041301-T1	K01061
Cas_041303-T1	K01061
Cas_041304-T1	K01061
Cas_041308-T1	K01061
Cas_041430-T1	K15718
Cas_041520-T1	K02881
Cas_041521-T1	K02639
Cas_041523-T1	K02639
Cas_041526-T1	K11984
Cas_041557-T1	K03790

## Sheet: Table S8
Table S8 The orthogroups between several genomes
Orthogroups	Ccr	Cil	Cma	Cmo	Gma	Jre	Qmo	Qrob
OG0001725	Cas_015532-T1, Cas_015536-T1, Cas_015540-T1, Cas_015546-T1	CiPaw.05G163400.1.p, CiPaw.05G163500.1.p, CiPaw.05G163600.1.p, CiPaw.12G132000.1.p		bl_004666-T1	Glyma.10G219800.1.p, Glyma.11G101200.1.p, Glyma.20G171900.1.p	Jr09_15590_p1, Jr13_19050_p1, Jr13_19060_p1, Jr13_19070_p1, Jr13_19080_p1	Qm012255, Qm012261	Qrob_P0329580.2, Qrob_P0329620.2
OG0000387	Cas_005008-T1, Cas_005012-T1, Cas_005014-T1, Cas_037997-T1, Cas_038001-T1, Cas_038015-T1, Cas_039691-T1	CiPaw.07G051800.1.p, CiPaw.07G052200.1.p, CiPaw.07G052700.1.p, CiPaw.07G156600.1.p, CiPaw.08G137900.1.p	CmaG0012453.1, CmaG0025029.1	bl_002119-T1, bl_023160-T1, bl_023163-T1	Glyma.01G171100.1.p, Glyma.02G052700.1.p, Glyma.11G072000.1.p, Glyma.14G070800.1.p, Glyma.16G132800.1.p, Glyma.16G133000.1.p, Glyma.17G253800.1.p	Jr08_17980_p1, Jr11_06600_p1, Jr11_07230_p1, Jr11_10500_p1, Jr11_20760_p1	Qm000603, Qm000605, Qm025495, Qm025498, Qm025512, Qm025513	Qrob_P0194960.2, Qrob_P0296360.2, Qrob_P0296370.2, Qrob_P0537960.2, Qrob_P0537970.2, Qrob_P0719130.2
OG0000121	Cas_019519-T1, Cas_019663-T1, Cas_028114-T1, Cas_028119-T1, Cas_028120-T1, Cas_028121-T1	CiPaw.01G304200.1.p, CiPaw.02G197800.1.p, CiPaw.04G134100.1.p, CiPaw.09G217800.1.p, CiPaw.09G218000.1.p, CiPaw.09G218100.1.p, CiPaw.10G163500.1.p, CiPaw.13G066100.1.p, CiPaw.13G066500.1.p, CiPaw.14G052600.1.p, CiPaw.14G052700.1.p, CiPaw.14G052800.1.p, CiPaw.14G052900.1.p, CiPaw.16G031300.1.p	CmaG0026632.1, CmaG0026633.1		Glyma.02G233800.1.p, Glyma.02G234200.1.p, Glyma.02G259300.1.p, Glyma.04G220600.1.p, Glyma.06G145300.1.p, Glyma.06G275900.1.p, Glyma.09G277800.1.p, Glyma.09G277900.1.p, Glyma.11G161600.1.p, Glyma.11G162100.1.p, Glyma.12G129500.1.p, Glyma.12G211900.1.p, Glyma.14G053600.1.p, Glyma.14G201600.1.p, Glyma.14G201800.1.p, Glyma.18G055300.1.p, Glyma.18G055600.1.p, Glyma.18G211000.1.p, Glyma.18G211100.1.p	Jr03_26700_p1, Jr03_26710_p1, Jr03_26720_p1, Jr03_26730_p1, Jr04_00890_p1, Jr05_06560_p1, Jr05_06570_p1, Jr05_06580_p1, Jr07_38550_p1, Jr10_16570_p1, Jr14_07840_p1, Jr14_07870_p1, Jr14_07880_p1, Jr15_03670_p1, Jr15_03700_p1	Qm000124, Qm015342, Qm028013, Qm028014, Qm030207, Qm030217	Qrob_P0280210.2, Qrob_P0280290.2, Qrob_P0430870.2, Qrob_P0430880.2, Qrob_P0430910.2, Qrob_P0600940.2, Qrob_P0600960.2, Qrob_P0646130.2, Qrob_P0715600.2, Qrob_P0715660.2, Qrob_P0715680.2, Qrob_P0759990.2
OG0000471	Cas_031722-T1, Cas_031724-T1, Cas_031728-T1, Cas_031729-T1, Cas_031732-T1, Cas_031733-T1	CiPaw.05G037400.1.p, CiPaw.05G037500.1.p, CiPaw.05G037700.1.p, CiPaw.13G086500.1.p	CmaG0003842.1	bl_037586-T1, bl_037591-T1, bl_037594-T1	Glyma.08G179600.1.p, Glyma.08G179700.1.p, Glyma.08G179800.1.p, Glyma.15G052600.1.p, Glyma.15G052700.1.p	Jr13_04490_p1, Jr13_04500_p1, Jr13_04510_p1, Jr13_04520_p1, Jr13_04530_p1	Qm015114, Qm017631, Qm017632, Qm017633, Qm017636, Qm017638, Qm017639, Qm017640	Qrob_P0048660.2, Qrob_P0048670.2, Qrob_P0048680.2, Qrob_P0048690.2, Qrob_P0048720.2, Qrob_P0446390.2
OG0011760	Cas_004768-T1, Cas_013180-T1	CiPaw.12G008200.1.p	CmaG0020758.1		Glyma.08G168000.1.p, Glyma.15G259500.1.p	Jr09_00910_p1	Qm000823	Qrob_P0278110.2
Note:Ccr: Castanea crenata Sieb. et Zucc, Cmo: Castanea mollissima, Qrob: Quercus robur, Qmo: Quercus mongolica, Jre: Juglans regia, Cil: Carya illinoinensis, Cma: Corylus mandshurica, Gma: Glycine max.

## Sheet: Table S9
Table S9 The Starch and sucrose metabolism pathway
Gene ID	KEGG ID	Gene Name	Orthogroups
Cas_036596-T1	K00695	SUS; sucrose synthase [EC:2.4.1.13]	OG0005585
Cas_040958-T1	K00695	SUS; sucrose synthase [EC:2.4.1.13]	OG0015394
Cas_040959-T1	K00695	SUS; sucrose synthase [EC:2.4.1.13]	OG0015394
Cas_040962-T1	K00695	SUS; sucrose synthase [EC:2.4.1.13]	OG0015394
Cas_040963-T1	K00695	SUS; sucrose synthase [EC:2.4.1.13]	OG0015394
Cas_040964-T1	K00695	SUS; sucrose synthase [EC:2.4.1.13]	OG0005585
Cas_040968-T1	K00695	SUS; sucrose synthase [EC:2.4.1.13]	OG0005585
Cas_007550-T1	K00703	glgA; starch synthase [EC:2.4.1.21]	OG0009673
Cas_007551-T1	K00703	glgA; starch synthase [EC:2.4.1.21]	OG0009673
Cas_002265-T1	K00844	HK; hexokinase [EC:2.7.1.1]	OG0001352
Cas_003269-T1	K00844	HK; hexokinase [EC:2.7.1.1]	OG0001352
Cas_009126-T1	K00844	HK; hexokinase [EC:2.7.1.1]	OG0001352
Cas_000137-T1	K01087	otsB; trehalose 6-phosphate phosphatase [EC:3.1.3.12]	OG0000646
Cas_017246-T1	K01087	otsB; trehalose 6-phosphate phosphatase [EC:3.1.3.12]	OG0000646
Cas_035640-T1	K01087	otsB; trehalose 6-phosphate phosphatase [EC:3.1.3.12]	OG0000646
Cas_035644-T1	K01087	otsB; trehalose 6-phosphate phosphatase [EC:3.1.3.12]	OG0000646
Cas_035647-T1	K01087	otsB; trehalose 6-phosphate phosphatase [EC:3.1.3.12]	OG0000646
Cas_035651-T1	K01087	otsB; trehalose 6-phosphate phosphatase [EC:3.1.3.12]	OG0000646
Cas_035654-T1	K01087	otsB; trehalose 6-phosphate phosphatase [EC:3.1.3.12]	OG0000646
Cas_035656-T1	K01087	otsB; trehalose 6-phosphate phosphatase [EC:3.1.3.12]	OG0000646
Cas_035659-T1	K01087	otsB; trehalose 6-phosphate phosphatase [EC:3.1.3.12]	OG0000646
Cas_035663-T1	K01087	otsB; trehalose 6-phosphate phosphatase [EC:3.1.3.12]	OG0000646
Cas_035665-T1	K01087	otsB; trehalose 6-phosphate phosphatase [EC:3.1.3.12]	OG0000646
Cas_035669-T1	K01087	otsB; trehalose 6-phosphate phosphatase [EC:3.1.3.12]	OG0000646
Cas_035671-T1	K01087	otsB; trehalose 6-phosphate phosphatase [EC:3.1.3.12]	OG0000646
Cas_035672-T1	K01087	otsB; trehalose 6-phosphate phosphatase [EC:3.1.3.12]	OG0000646
Cas_027003-T1	K01188	E3.2.1.21; beta-glucosidase [EC:3.2.1.21]	OG0002671
Cas_003881-T1	K01194	TREH; alpha,alpha-trehalase [EC:3.2.1.28]	OG0002324
Cas_003882-T1	K01194	TREH; alpha,alpha-trehalase [EC:3.2.1.28]	OG0002324
Cas_003883-T1	K01194	TREH; alpha,alpha-trehalase [EC:3.2.1.28]	OG0002324
Cas_028022-T1	K05349	bglX; beta-glucosidase [EC:3.2.1.21]	OG0000397
Cas_028023-T1	K05349	bglX; beta-glucosidase [EC:3.2.1.21]	OG0000397
Cas_028024-T1	K05349	bglX; beta-glucosidase [EC:3.2.1.21]	OG0000397
Cas_028025-T1	K05349	bglX; beta-glucosidase [EC:3.2.1.21]	OG0000397
Cas_028026-T1	K05349	bglX; beta-glucosidase [EC:3.2.1.21]	OG0000397
Cas_028027-T1	K05349	bglX; beta-glucosidase [EC:3.2.1.21]	OG0000397
Cas_028028-T1	K05349	bglX; beta-glucosidase [EC:3.2.1.21]	OG0014901
Cas_028029-T1	K05349	bglX; beta-glucosidase [EC:3.2.1.21]	OG0000397
Cas_033740-T1	K05349	bglX; beta-glucosidase [EC:3.2.1.21]	OG0000397
Cas_033741-T1	K05349	bglX; beta-glucosidase [EC:3.2.1.21]	OG0014901
Cas_033742-T1	K05349	bglX; beta-glucosidase [EC:3.2.1.21]	OG0000397
Cas_033743-T1	K05349	bglX; beta-glucosidase [EC:3.2.1.21]	OG0014901

## Sheet: Table S10
Table S10 The KEGG pathway enrichment analysis results of these differentially expressed genes (DEGs)
Term Name	MainClass	GeneHitsInSelectedSet	AllGenesInSelectedSet	GeneHitsInBackground	AllGenesInBackground	p-value	enrichFactor	GeneListInSelectedSets	corrected p-value(BH method)
00195 Photosynthesis	A09100 Metabolism	35	4567	62	14455	4.38611e-05	1.78675	[Cas_002885-T1, Cas_008976-T1, Cas_020887-T1, Cas_041431-T1, Cas_027105-T1, Cas_002235-T1, Cas_014898-T1, Cas_039800-T1, Cas_025939-T1, Cas_039082-T1, Cas_022660-T1, Cas_006621-T1, Cas_016096-T1, Cas_013030-T1, Cas_035540-T1, Cas_026373-T1, Cas_019220-T1, Cas_020948-T1, Cas_034142-T1, Cas_018025-T1, Cas_012001-T1, Cas_019150-T1, Cas_007225-T1, Cas_005607-T1, Cas_004781-T1, Cas_004267-T1, Cas_0154…	0.00200884
00410 beta-Alanine metabolism	A09100 Metabolism	41	4567	79	14455	0.000136076	1.64265	[Cas_015192-T1, Cas_011158-T1, Cas_021668-T1, Cas_001290-T1, Cas_002703-T1, Cas_019418-T1, Cas_033838-T1, Cas_031511-T1, Cas_020990-T1, Cas_041442-T1, Cas_010583-T1, Cas_011148-T1, Cas_041467-T1, Cas_023113-T1, Cas_004949-T1, Cas_002504-T1, Cas_041444-T1, Cas_001312-T1, Cas_041469-T1, Cas_022840-T1, Cas_011157-T1, Cas_014612-T1, Cas_037670-T1, Cas_025905-T1, Cas_002596-T1, Cas_015191-T1, Cas_0315…	0.00519356
00906 Carotenoid biosynthesis	A09100 Metabolism	24	4567	43	14455	0.000854146	1.76657	[Cas_034310-T1, Cas_010716-T1, Cas_003919-T1, Cas_031030-T1, Cas_012832-T1, Cas_010718-T1, Cas_040211-T1, Cas_027095-T1, Cas_007446-T1, Cas_031083-T1, Cas_028540-T1, Cas_016256-T1, Cas_010725-T1, Cas_039246-T1, Cas_035095-T1, Cas_010723-T1, Cas_002635-T1, Cas_035691-T1, Cas_011560-T1, Cas_038037-T1, Cas_038028-T1, Cas_024831-T1, Cas_027044-T1, Cas_040033-T1]	0.0195599
00500 Starch and sucrose metabolism	A09100 Metabolism	93	4567	224	14455	0.00101967	1.31408	[Cas_032476-T1, Cas_037002-T1, Cas_015492-T1, Cas_002778-T1, Cas_040866-T1, Cas_013962-T1, Cas_034856-T1, Cas_032350-T1, Cas_004289-T1, Cas_009457-T1, Cas_024137-T1, Cas_014653-T1, Cas_041380-T1, Cas_032607-T1, Cas_004710-T1, Cas_018929-T1, Cas_003828-T1, Cas_002582-T1, Cas_034593-T1, Cas_006639-T1, Cas_003883-T1, Cas_032286-T1, Cas_032511-T1, Cas_028537-T1, Cas_036079-T1, Cas_027001-T1, Cas_0365…	0.0212276
00030 Pentose phosphate pathway	A09100 Metabolism	32	4567	63	14455	0.00115193	1.60767	[Cas_001462-T1, Cas_029724-T1, Cas_004585-T1, Cas_025121-T1, Cas_000864-T1, Cas_002518-T1, Cas_003298-T1, Cas_029628-T1, Cas_017127-T1, Cas_020476-T1, Cas_031545-T1, Cas_009148-T1, Cas_004121-T1, Cas_018629-T1, Cas_015093-T1, Cas_030573-T1, Cas_037844-T1, Cas_025059-T1, Cas_024503-T1, Cas_017519-T1, Cas_021050-T1, Cas_014750-T1, Cas_034247-T1, Cas_006948-T1, Cas_034249-T1, Cas_022740-T1, Cas_0388…	0.0219826
00941 Flavonoid biosynthesis	A09100 Metabolism	30	4567	60	14455	0.00222804	1.58255	[Cas_032237-T1, Cas_037390-T1, Cas_024749-T1, Cas_022500-T1, Cas_013596-T1, Cas_002280-T1, Cas_032355-T1, Cas_006390-T1, Cas_020143-T1, Cas_022305-T1, Cas_028648-T1, Cas_005053-T1, Cas_002150-T1, Cas_032414-T1, Cas_027993-T1, Cas_008304-T1, Cas_027219-T1, Cas_019616-T1, Cas_028172-T1, Cas_006902-T1, Cas_032356-T1, Cas_032415-T1, Cas_015023-T1, Cas_040203-T1, Cas_024751-T1, Cas_023049-T1, Cas_0398…	0.0364444
00770 Pantothenate and CoA biosynthesis	A09100 Metabolism	29	4567	61	14455	0.00658289	1.50472	[Cas_015192-T1, Cas_002214-T1, Cas_027010-T1, Cas_005584-T1, Cas_038935-T1, Cas_005586-T1, Cas_034922-T1, Cas_023113-T1, Cas_004949-T1, Cas_031387-T1, Cas_002504-T1, Cas_040204-T1, Cas_002582-T1, Cas_001312-T1, Cas_014612-T1, Cas_025905-T1, Cas_021535-T1, Cas_015191-T1, Cas_022779-T1, Cas_021327-T1, Cas_016514-T1, Cas_001724-T1, Cas_040207-T1, Cas_029407-T1, Cas_001311-T1, Cas_012392-T1, Cas_0218…	0.100499
00591 Linoleic acid metabolism	A09100 Metabolism	15	4567	27	14455	0.00839354	1.75839	[Cas_014983-T1, Cas_035114-T1, Cas_010203-T1, Cas_014984-T1, Cas_029303-T1, Cas_024502-T1, Cas_029302-T1, Cas_016618-T1, Cas_026610-T1, Cas_008163-T1, Cas_029298-T1, Cas_009819-T1, Cas_016619-T1, Cas_029297-T1, Cas_009818-T1]	0.120133
00903 Limonene and pinene degradation	A09100 Metabolism	11	4567	18	14455	0.00930349	1.93423	[Cas_001724-T1, Cas_023113-T1, Cas_014612-T1, Cas_037670-T1, Cas_025905-T1, Cas_029407-T1, Cas_001311-T1, Cas_021835-T1, Cas_001312-T1, Cas_001313-T1, Cas_040802-T1]	0.118361
00640 Propanoate metabolism	A09100 Metabolism	31	4567	69	14455	0.0136029	1.422	[Cas_011158-T1, Cas_027165-T1, Cas_038580-T1, Cas_001290-T1, Cas_019418-T1, Cas_033838-T1, Cas_031511-T1, Cas_020990-T1, Cas_011148-T1, Cas_021228-T1, Cas_002334-T1, Cas_010885-T1, Cas_036094-T1, Cas_029073-T1, Cas_004815-T1, Cas_040558-T1, Cas_032238-T1, Cas_025739-T1, Cas_011157-T1, Cas_037670-T1, Cas_038579-T1, Cas_037555-T1, Cas_031512-T1, Cas_040802-T1, Cas_007189-T1, Cas_033709-T1, Cas_0387…	0.148336
00750 Vitamin B6 metabolism	A09100 Metabolism	15	4567	30	14455	0.0270931	1.58255	[Cas_032451-T1, Cas_016201-T1, Cas_014152-T1, Cas_020916-T1, Cas_009379-T1, Cas_008981-T1, Cas_038363-T1, Cas_016205-T1, Cas_016289-T1, Cas_040056-T1, Cas_009534-T1, Cas_002563-T1, Cas_038367-T1, Cas_038368-T1, Cas_038369-T1]	0.258513
00280 Valine, leucine and isoleucine degradation	A09100 Metabolism	39	4567	95	14455	0.0320958	1.29936	[Cas_040973-T1, Cas_011158-T1, Cas_005584-T1, Cas_038580-T1, Cas_001290-T1, Cas_005586-T1, Cas_031511-T1, Cas_020990-T1, Cas_041299-T1, Cas_011148-T1, Cas_023113-T1, Cas_021228-T1, Cas_031387-T1, Cas_033979-T1, Cas_001312-T1, Cas_029073-T1, Cas_037345-T1, Cas_025739-T1, Cas_011157-T1, Cas_014612-T1, Cas_037670-T1, Cas_025905-T1, Cas_038579-T1, Cas_040970-T1, Cas_031512-T1, Cas_040802-T1, Cas_0071…	0.293997
00196 Photosynthesis - antenna proteins	A09100 Metabolism	11	4567	21	14455	0.0382679	1.65791	[Cas_018814-T1, Cas_033782-T1, Cas_031741-T1, Cas_021035-T1, Cas_024090-T1, Cas_020260-T1, Cas_019790-T1, Cas_012665-T1, Cas_018356-T1, Cas_007573-T1, Cas_032664-T1]	0.302184
00350 Tyrosine metabolism	A09100 Metabolism	35	4567	85	14455	0.0389307	1.30328	[Cas_023796-T1, Cas_018779-T1, Cas_026294-T1, Cas_004747-T1, Cas_023794-T1, Cas_021668-T1, Cas_023798-T1, Cas_038503-T1, Cas_041442-T1, Cas_041467-T1, Cas_040986-T1, Cas_003850-T1, Cas_041444-T1, Cas_003138-T1, Cas_031415-T1, Cas_019350-T1, Cas_041469-T1, Cas_000011-T1, Cas_004748-T1, Cas_019347-T1, Cas_004345-T1, Cas_019349-T1, Cas_035399-T1, Cas_004062-T1, Cas_040005-T1, Cas_031418-T1, Cas_0414…	0.297171
00010 Glycolysis / Gluconeogenesis	A09100 Metabolism	76	4567	204	14455	0.048345	1.17915	[Cas_004747-T1, Cas_033933-T1, Cas_014955-T1, Cas_034586-T1, Cas_027253-T1, Cas_031415-T1, Cas_004121-T1, Cas_001312-T1, Cas_019723-T1, Cas_020015-T1, Cas_030573-T1, Cas_011784-T1, Cas_004748-T1, Cas_038938-T1, Cas_014612-T1, Cas_003673-T1, Cas_025905-T1, Cas_033932-T1, Cas_006948-T1, Cas_034115-T1, Cas_036085-T1, Cas_034249-T1, Cas_037555-T1, Cas_001724-T1, Cas_001311-T1, Cas_022111-T1, Cas_0091…	0.325618
00053 Ascorbate and aldarate metabolism	A09100 Metabolism	37	4567	92	14455	0.0492834	1.27292	[Cas_036460-T1, Cas_034168-T1, Cas_033933-T1, Cas_023113-T1, Cas_014026-T1, Cas_000724-T1, Cas_033417-T1, Cas_033011-T1, Cas_016157-T1, Cas_034165-T1, Cas_001312-T1, Cas_040145-T1, Cas_022265-T1, Cas_009213-T1, Cas_001786-T1, Cas_014612-T1, Cas_006818-T1, Cas_036715-T1, Cas_009110-T1, Cas_025905-T1, Cas_033932-T1, Cas_027596-T1, Cas_030345-T1, Cas_031451-T1, Cas_030655-T1, Cas_001724-T1, Cas_0201…	0.322454
00561 Glycerolipid metabolism	A09100 Metabolism	43	4567	109	14455	0.0496273	1.24862	[Cas_033664-T1, Cas_021049-T1, Cas_017006-T1, Cas_034168-T1, Cas_023427-T1, Cas_038158-T1, Cas_020780-T1, Cas_033933-T1, Cas_005664-T1, Cas_020134-T1, Cas_014821-T1, Cas_005341-T1, Cas_035715-T1, Cas_022632-T1, Cas_033757-T1, Cas_023113-T1, Cas_006706-T1, Cas_034165-T1, Cas_001312-T1, Cas_036635-T1, Cas_027292-T1, Cas_009586-T1, Cas_033747-T1, Cas_035114-T1, Cas_014826-T1, Cas_014612-T1, Cas_0010…	0.315685

[truncated: 2 more sheets: Table S11, Table S12]
